# Supplementary material for: DATASET for validation the relationship between workplace spirituality, organizational commitment, and workplace deviance
Source: Data Brief. 2020 Jun 17;31:105872. doi: 10.1016/j.dib.2020.105872 (PMC7327412; doi:10.1016/j.dib.2020.105872)
Supplement: Supplementary file 1 [file mmc1.xml]

<?xml version="1.0" encoding="utf-8" standalone="no"?>
<data>
  <datasets>
    <author>akhmad.habibi@unja.ac.id</author>
    <type>1</type>
    <dataset>
      <name>Dataset for validation the relationship between workplace spirituality, organizational commitment, and workplace deviance</name>
      <caption />
      <description>The current dataset examines the relationship between workplace spirituality and workplace deviance through the improvement of organizational commitment.</description>
      <filetype>
        <name />
      </filetype>
      <filesize />
      <source>0</source>
      <sourcename>Original Data</sourcename>
      <access>
        <type>1</type>
        <name>Data available in data repository</name>
        <reponame>Mendeley Data</reponame>
        <PersistentId>DOI: 10.17632/79y9ntcxzs.1 </PersistentId>
        <deeplinkurl>https://data.mendeley.com/datasets/79y9ntcxzs/1</deeplinkurl>
      </access>
    </dataset>
  </datasets>
</data>
